# Supplementary material for: Functional Study of the Retrotransposon-Derived Human PEG10 Protease
Source: Int J Mol Sci. 2020 Mar 31;21(7):2424. doi: 10.3390/ijms21072424 (PMC7212762; doi:10.3390/ijms21072424)
Supplement: Supplementary file 1 [file ijms-21-02424-s001.zip]

Archive with 2 entries (2 files):
- Table S1_IJMS_PEG10.docx
- Table S2_IJMS_PEG10.docx
